# Supplementary material for: Suicides in general hospitals: Meta-analysis of incidence and trends
Source: Aust N Z J Psychiatry. 2026 Apr 26;60(7):687–98. doi: 10.1177/00048674261441088 (PMC13291405; doi:10.1177/00048674261441088)
Supplement: sj-xlsx-1-anp-10.1177_00048674261441088 – Supplemental material for Suicides in general hospitals: Meta-analysis of incidence and trends [file sj-xlsx-1-anp-10.1177_00048674261441088.xlsx]

## Sheet: Suicides per admission
Study name	Events	Admissions	Mid year
Ang 2018a	7	598291	2010.5
Aung 2018	13	225694	2003
Brown 1960	16	103400	1952.5
Cheng 2009	17	425000	1999.5
Fareberow 1971	283	4716666	1962.5
Glickman 1980	22	660000	1970.5
Ho 2004	34	1761658	2001
Hung 2000	15	833333	1992.5
Mills 2014	5	7289770	2005.5
Mills 2021 ed	2	721216	2014.5
Mills 2021 mu	5	1402939	2014.5
Petrovsky 1967	4	71088	1960
Reich 1976	0	70404	1970
Shapiro 1980	12	225000	1972
Shekunov 2013	1	777404	2004
Stoller 1960 H1	15	100000	1950.5
Stoller 1960 H2	18	700000	1950.5
Tan 2018	24	1650000	2012.5
Thurstone 1957	6	1000740	1957
Wan 2020	89	5526147	2016
Wender 1958	5	135000	1955.5
White 1995	8	558000	1986
Williams 2018 297305 beds, 2015 428000 beds	12	27536444	2014.5

## Sheet: Suicides per patient year
Study name	Events	Person Years	Mid year
Amg 2018a	12	5925	2002
Ang 2018	7	13035	2010.5
Cheng 2009	17	17330	1999.5
Glickman 1980	22	22000	1971.5
Ho 2004	34	31855	2001
Hung 2000	15	29600	1992.5
Inoue 2017	131	143148	2013.5
Reich 1976	0	2310	1970
Shapiro 1980	12	9975	1972
Tseng 2011	27	18000	1999.5
White 1995	8	10920	1986
Williams 2018	12	665349	2014.5
Tan 2018	24	41250	2012.5
Thurston 1975	6	5520	1957

## Sheet: Suicide methods
Study name	Total suicide	Mid year	Hanging	Sharp	Overdose	Jumping	Shooting
Altinoz 2019	2	2010	0	0	0	2	0
Ang 2018	7	2010.5	3	1	2	1	0
Ang 2018a	13	2003	1	0	0	12	0
Brown 1960	16	1952.5	0	2	1	11	1
Copeland	2	1982	1	0	0	1	0
Farberow 1971	281	1962.5	36	30	26	105	64
Glickman 1980	22	1970.5	1	0	2	19	0
Ho 2004	34	2001	16	0	1	17	0
Hung 2000	15	1992.5	1	8	0	3	0
Inoue 2017	131	2013.5	67	9	0	45	0
Mills 2014	5	2005.5	2	0	1	0	2
MIlls 2021 ED	2	2014.5	0	0	2	0	0
Mills 2021 MU	8	2014.5	4	0	1	1	2
Petrovsky 1967	4	1960	0	0	0	2	0
Ripley 1979	14	1970	0	2	0	12	0
Rucco 2022	63	2006.5	4	0	2	54	2
Shapiro 1980	12	1972	0	0	0	12	0
Stoller 1960 H1	15	1950.5	0	1	0	14	0
Stoller 1960 H2	18	1950.5	2	14	0	2	0
Suominen 2002	26	1987.5	11	3	0	9	2
Sweeting 2023	87	2013.5	38	5	7	13	0
Tan 2018	24	2012.5	3	2	1	17	0
Thurston 1956	6	1957	6	0	0	0	0
Wender 1958	5	1955.5	0	0	0	5	0
White 1995	8	1986	0	0	0	8	0
